# Supplementary material for: Characterization of hepatic lipid profiles in a mouse model with nonalcoholic steatohepatitis and subsequent fibrosis
Source: Sci Rep. 2015 Aug 20;5:12466. doi: 10.1038/srep12466 (PMC4542161; doi:10.1038/srep12466)
Supplement: Supplemental tables [file srep12466-s2.xls]

## Sheet: Sup Table 1
Supplemental table 1 Identified lipid molecules in liver
A. phospholipid in negative ion mode (normalized to 16:0/16:0-d6 PC)				B. phospholipid in positive ion mode (normalized to 8:0/8:0/18:2 TG)				D. neutral lipid in positive ion mode (normalized to 8:0/8:0/18:2 TG)
Class	m/z	rt	ID	Class	m/z	rt	ID	Classes	m/z	rt	ID
LPC	540.33	3.44472	16:0LPC+HCOO	CL	1423.05	52.0576	68:2CL+NH4	CoQ	744.594	29.6287	CoQ8+NH4
	568.36	4.85455	18:0LPC+HCOO		1421.03	50.5545	68:3CL+NH4		812.659	36.3623	CoQ9+NH4
	566.345	3.45788	18:1LPC+HCOO		1417	46.454	68:5CL+NH4		880.725	42.3406	CoQ10+NH4
PC	778.561	19.535	32:0PC+HCOO		1414.98	43.8477	68:6CL+NH4	Ch/ChE	369.352	13.9687	Ch-OH
	776.543	15.8227	32:1PC+HCOO		1447.05	50.4496	70:4CL+NH4		640.603	47.7549	16:1ChE+NH4
	774.528	13.0078	32:2PC+HCOO		1445.03	48.506	70:5CL+NH4		668.634	50.829	18:1ChE+NH4
	806.59	24.0469	34:0PC+HCOO		1443.02	46.4749	70:6CL+NH4		666.62	48.0271	18:2ChE+NH4
	804.579	19.6747	34:1PC+HCOO		1441	44.1613	70:7CL+NH4		690.618	46.3138	20:4ChE+NH4
	802.561	16.3516	34:2PC+HCOO		1473.06	50.4171	72:5CL+NH4		714.62	44.5747	22:6ChE+NH4
	800.544	13.3018	34:3PC-a+HCOO		1471.04	48.4918	72:6CL+NH4	DG	584.527	21.2332	32:1DG+NH4
	800.545	14.337	34:3PC-b+HCOO		1469.03	46.5887	72:7CL+NH4		612.557	25.8836	34:1DG-a+NH4
	816.572	18.3682	35:2PC+HCOO		1467.02	44.3941	72:8CL+NH4		612.557	25.0693	34:1DG-b+NH4
	832.608	24.1225	36:1PC+HCOO		1499.08	50.5214	74:6CL+NH4		610.541	21.8424	34:2DG+NH4
	830.594	20.4198	36:2PC+HCOO		1497.06	48.645	74:7CL+NH4		640.588	30.9243	36:1DG-a+NH4
	828.577	16.4831	36:3PC+HCOO		1495.05	47.0567	74:8CL+NH4		640.593	30.1019	36:1DG-b+NH4
	826.562	15.5188	36:4PC-a+HCOO		1493.03	45.0361	74:9CL+NH4		638.573	25.9685	36:2DG+NH4
	826.56	13.7025	36:4PC-b+HCOO		1491.01	43.7573	74:10CL+NH4		636.557	22.0327	36:3DG+NH4
	824.545	12.4504	36:5PC+HCOO						634.541	18.4176	36:4DG-a+NH4
	840.576	17.4169	37:4PC+HCOO	C. sphingolipid in negative ion mode (normalized to 16:0/16:0-d6 PC)					634.54	20.6497	36:4DG-b+NH4
	856.608	21.3673	38:3PC-a+HCOO	Class	m/z	rt	ID		662.572	25.203	38:4DG+NH4
	856.61	20.3077	38:3PC-b+HCOO	SM	747.565	15.8466	34:1SM+HCOO		660.556	20.7182	38:5DG+NH4
	854.595	19.2911	38:4PC-a+HCOO		803.626	24.6167	38:1SM+HCOO		658.54	19.109	38:6DG+NH4
	854.594	17.3769	38:4PC-b+HCOO		831.66	29.3278	40:1SM+HCOO		684.557	19.1578	40:7DG+NH4
	852.578	15.6385	38:5PC-a+HCOO		845.675	31.7573	41:1SM+HCOO	TG	794.725	46.2532	46:1TG+NH4
	852.577	16.7934	38:5PC-b+HCOO		859.69	33.9897	42:1SM+HCOO		792.709	43.3067	46:2TG+NH4
	850.565	14.3664	38:6PC-a+HCOO		857.675	28.9814	42:2SM+HCOO		790.693	40.7898	46:3TG+NH4
	850.56	12.966	38:6PC-b+HCOO		855.658	24.5992	42:3SM+HCOO		824.772	51.5507	48:0TG+NH4
	848.544	11.5846	38:7PC+HCOO	Cer	582.51	17.9806	34:1Cer+HCOO		822.759	48.986	48:1TG+NH4
	864.577	16.125	39:6PC+HCOO		666.604	32.0637	40:1Cer+HCOO		820.741	46.3724	48:2TG+NH4
	880.607	20.8699	40:5PC-a+HCOO		680.619	34.3352	41:1Cer+HCOO		818.727	43.3516	48:3TG+NH4
	880.608	19.2668	40:5PC-b+HCOO		694.635	36.5239	42:1Cer+HCOO		836.772	50.259	49:1TG+NH4
	878.594	18.0295	40:6PC-a+HCOO		692.619	31.7077	42:2Cer+HCOO		834.757	47.8377	49:2TG+NH4
	878.59	17.0425	40:6PC-b+HCOO	HexCer	828.657	28.965	40:1HexCer+HCOO		832.742	45.0799	49:3TG+NH4
	876.577	14.5591	40:7PC+HCOO		842.667	31.3467	41:1HexCer+HCOO		852.803	53.5188	50:0TG+NH4
	874.562	12.0705	40:8PC+HCOO		856.691	33.6037	42:1HexCer+HCOO		850.79	51.4457	50:1TG+NH4
	838.596	17.951	38:5e/pPC+HCOO		854.674	28.6309	42:2HexCer+HCOO		848.774	49.2554	50:2TG+NH4
PE	716.522	20.3334	34:1PE-H						846.757	46.5195	50:3TG+NH4
	714.508	16.9058	34:2PE-H	E. free fatty acid in negative ion mode (normalized to 16:0 LPC-d3)					844.742	45.575	50:4TG-a+NH4
	744.554	24.8258	36:1PE-H	Class	m/z	rt	ID		844.741	44.1278	50:4TG-b+NH4
	742.54	21.029	36:2PE-H	fSFA	273.207	15.3179	14:0FA+HCOO		842.725	42.5501	50:5TG+NH4
	740.522	17.0909	36:3PE-H		301.238	17.5909	16:0FA+HCOO		864.805	52.4432	51:1TG+NH4
	738.509	15.9752	36:4PE-a-H		329.27	19.7867	18:0FA+HCOO		862.791	50.1598	51:2TG+NH4
	738.508	14.1399	36:4PE-b-H	fMUFA	299.222	15.8693	16:1FA+HCOO		860.774	47.8729	51:3TG+NH4
	736.493	12.8086	36:5PE-H		327.256	17.9442	18:1FA+HCOO		858.757	45.2938	51:4TG+NH4
	752.523	17.9721	37:4PE-H	fPUFA	325.239	16.4108	18:2FA+HCOO		878.819	53.4106	52:1TG+NH4
	768.554	22.0444	38:3PE-H		323.224	15.2572	18:3FA+HCOO		876.807	51.3174	52:2TG+NH4
	766.539	19.9817	38:4PE-H		349.239	16.1493	20:4FA+HCOO		874.791	49.1661	52:3TG+NH4
	764.525	16.1299	38:5PE-a-H		347.224	14.856	20:5FA+HCOO		872.775	46.7838	52:4TG+NH4
	764.525	17.4571	38:5PE-b-H		375.253	17.0588	22:5FA+HCOO		870.758	43.9253	52:5TG-a+NH4
	762.512	14.8514	38:6PE-a-H		373.239	15.7464	22:6FA+HCOO		870.759	44.8816	52:5TG-b+NH4
	762.506	13.3536	38:6PE-b-H						868.741	44.0625	52:6TG-a+NH4
	760.491	11.9165	38:7PE-H	F. acylcarnitine in positive ion mode (normalized to 12:0/12:0 PE)					868.742	42.7645	52:6TG-b+NH4
	780.543	22.1289	39:4PE-a-H	Class	m/z	rt	ID		868.742	42.4429	52:6TG-c+NH4
	780.553	21.3693	39:4PE-b-H	Car	372.314	11.4376	14:0CAR+H		892.835	54.1221	53:1TG+NH4
	776.524	16.5827	39:6PE-H		400.344	13.1	16:0CAR+H		890.821	52.3735	53:2TG+NH4
	794.572	23.1366	40:4PE-H		398.327	11.9912	16:1CAR+H		888.807	50.3992	53:3TG-a+NH4
	792.555	21.5295	40:5PE-a-H		428.375	14.7331	18:0CAR+H		888.806	50.1845	53:3TG-b+NH4
	792.556	19.9878	40:5PE-b-H		426.356	13.4095	18:1CAR+H		886.79	47.8982	53:4TG+NH4
	790.541	18.5879	40:6PE-a-H		424.341	12.4276	18:2CAR+H		884.775	45.3754	53:5TG+NH4
	790.543	17.6742	40:6PE-b-H		454.391	14.9767	20:1CAR+H		906.851	54.7851	54:1TG+NH4
	788.525	14.9926	40:7PE-H		448.312	12.4576	20:4CAR+H		904.837	53.3205	54:2TG+NH4
	786.51	12.3698	40:8PE-H						902.823	51.2268	54:3TG+NH4
	722.514	17.6982	36:5e/pPE-H						900.807	49.1003	54:4TG+NH4
	750.543	21.8362	38:5e/pPE-H						898.789	48.2933	54:5TG-a+NH4
	748.529	17.8193	38:6e/pPE-H						898.79	46.7812	54:5TG-b+NH4
PG	747.519	17.1234	34:1PG-H						896.775	47.1474	54:6TG-a+NH4
	745.503	14.3192	34:2PG-H						896.775	44.8517	54:6TG-b+NH4
	773.533	17.9232	36:2PG-H						896.774	45.7792	54:6TG-c+NH4
PI	833.518	13.7425	34:2PI-H						896.775	44.112	54:6TG-d+NH4
	861.549	17.1825	36:2PI-H						894.756	42.6402	54:7TG-a+NH4
	859.535	13.8914	36:3PI-H						894.756	41.7638	54:7TG-b+NH4
	857.518	13.017	36:4PI-H						894.758	44.1658	54:7TG-c+NH4
	871.532	14.6216	37:4PI-H						892.741	39.7541	54:8TG+NH4
	887.564	18.0884	38:3PI-a-H						918.851	54.0142	55:2TG+NH4
	887.565	19.3259	38:3PI-b-H						916.837	48.7429	55:3TG-a+NH4
	885.548	16.293	38:4PI-H						916.837	52.252	55:3TG-b+NH4
	883.535	13.1991	38:5PI-H						914.821	50.2443	55:4TG+NH4
BMP	773.534	14.2365	36:2BMP-H						908.773	45.6235	55:7TG+NH4
	771.517	11.7787	36:3BMP-H						934.884	55.8101	56:1TG+NH4
	769.501	9.88108	36:4BMP-H						932.868	54.6802	56:2TG+NH4
	795.518	11.2297	38:5BMP-H						930.854	53.1515	56:3TG+NH4
	793.502	9.39492	38:6BMP-H						928.842	51.3231	56:4TG+NH4
	821.536	12.2649	40:6BMP-H						926.821	49.5367	56:5TG-a+NH4
	819.518	10.5445	40:7BMP-H						926.821	50.118	56:5TG-b+NH4
	817.502	8.90565	40:8BMP-H						926.822	50.7146	56:5TG-c+NH4
	865.502	8.01458	44:12BMP-H						924.802	49.674	56:6TG-a+NH4
									924.805	48.1905	56:6TG-b+NH4
									922.791	45.7282	56:7TG-a+NH4
									922.79	47.0774	56:7TG-b+NH4
									920.771	42.8966	56:8TG-a+NH4
									920.775	44.4046	56:8TG-b+NH4
									918.757	41.0399	56:9TG+NH4
									960.899	55.6951	58:2TG+NH4
									958.883	54.5784	58:3TG+NH4
									954.854	51.8879	58:5TG+NH4
									952.838	50.5559	58:6TG-a+NH4
									952.836	49.9823	58:6TG-b+NH4
									950.822	47.8231	58:7TG-a+NH4
									950.824	48.9313	58:7TG-b+NH4
									950.82	49.6163	58:7TG-c+NH4
									948.807	47.0188	58:8TG+NH4
									946.79	44.4177	58:9TG+NH4
									944.773	43.2311	58:10TG-a+NH4
									944.773	41.3466	58:10TG-b+NH4
									942.757	40.6145	58:11TG+NH4
									986.914	55.6427	60:3TG+NH4
									978.85	50.4588	60:7TG+NH4
									970.79	43.2088	60:11TG+NH4
									968.773	40.1293	60:12TG-a+NH4
									968.773	41.7225	60:12TG-b+NH4
									994.789	41.7533	62:13TG+NH4
									992.772	38.5728	62:14TG+NH4
If more than 2 lipid species posess same formula, each lipid species put alphabet after class to distinguish each other

## Sheet: Sup Table 2
Supplemental table 2 Individual composistion of lipid species in the liver
			Normalized ion peaks ± S.D.
Class	Molecule	side chain	HFD 8 weeks	HFD 12 weeks	STAM 8 weeks	STAM 12 weeks
LPC	16:0LPC		376.6±32.9	323.6±25.9†	318.1±32.7	240.4±59.9†
	18:0LPC		143.1±14.8	213.5±15†	267.1±30.1**	218.2±60.2
	18:1LPC		58.7±7.6	71±18.7	52.6±9.3	54.4±16.9
PC	32:0PC	16:0/16:0	536.8±34	580.3±58.9	573.1±90.2	406.7±60.7†
	32:1PC	16:0/16:1	519±56.2	334.9±23.7††	126.8±33.1**	132.5±31
	32:2PC	14:0/18:2 16:1/16:1	88.7±11.4	53.3±8††	69.9±14.1	26.6±7.1††
	34:0PC	16:0/18:0	73.1±10.4	117.8±13.5††	125.1±24.9**	116.8±32.6
	34:1PC	16:0/18:1	8456.4±2023	10432.9±746.9†	4579.6±1540*	6084.1±2945.3
	34:2PC	16:0/18:2	11877.9±558.5	4360.1±507.7††	10471.8±674.7*	2877.4±950.2††
	34:3PC-a	16:1/18:2	713.1±68.6	330.3±57.7††	531.6±94.8*	190.8±93.4††
	34:3PC-b	16:0/18:3	566.2±25.6	294.7±49.7††	301.6±92**	157.5±70.6†
	35:2PC	17:0/18:2	92.1±6.9	92.9±11.3	183.5±24.5**	104.4±42.3†
	36:1PC	18:0/18:1	535.7±64.4	1024.9±84.5††	722.6±128.6*	1232.3±360.3††
	36:2PC	18:0/18:2	2015.6±237.6	1829.3±240.7	3975.2±851.3**	2041.8±550.4††
	36:3PC	16:0/20:3	1120.9±114	853.9±131.1†	1626.9±316.9*	906.6±280.9†
	36:4PC-a	16:0/20:4	10065.4±1095.8	13351±1742.4†	8092±1547*	6934.4±2696.1
	36:4PC-b	18:2/18:2	253.2±12.1	102.8±19.6††	668.4±109.8**	90±46.1†
	36:5PC	16:1/20:4	287.7±26.1	325.7±48.4	106.5±32.6**	96.7±17.1
	37:4PC	17:0/20:4	73.4±5.2	206.9±19.4††	153.8±18.6**	207.7±42.2†
	38:3PC-a	18:0/20:3	181.1±21.7	422.9±99††	531.6±111.6**	407.8±82.2
	38:3PC-b	unknown	70.4±10.1	53.2±13.6	98.4±30.5	50.6±12.1††
	38:4PC-a	18:0/20:4	3084.5±241.1	7616±2295.7††	7120.6±1984.1**	6854.9±2832
	38:4PC-b	18:1/20:3	76.9±6.2	134.3±47.6	135.1±7.2**	122.2±25.5
	38:5PC-a	18:1/20:4	1401.2±81.3	2120.2±160.6††	1629.6±310.4	1635.3±259.4
	38:5PC-b	16:0/22:5	643.6±65.7	811.1±134.1†	363.9±215.1	479.1±227.3
	38:6PC-a	16:0/22:6	5334.3±1687	5523.2±1333.8	6351.4±2281.1	4841.8±2026.2
	38:6PC-b	18:2/20:4	248.7±23.2	232.5±33	388.6±71.2**	144±40.4††
	38:7PC	16:1/22:6	168±16.3	143.5±17.5	107.6±26.5*	87.9±26.9
	39:6PC	unknown	30.2±4	47.8±6.6††	74.4±27**	77.9±18.8
	40:5PC-a	18:0/22:5	246.2±6.5	329.6±53.1††	243.7±116.4	296.8±138.2
	40:5PC-b	20:1/20:4	87.6±18.6	97.3±17.8	95.4±29.4	69±14.7
	40:6PC-a	18:0/22:6	1071.5±172.9	1408.8±123.1†	2064.1±461.2**	1921.5±531.4
	40:6PC-b	unknown	110.9±15.6	144.2±30	76.8±44.3	105.2±24
	40:7PC	18:1/22:6	622±47.4	759.5±65.7†	712.5±90.1	746.3±171.1
	40:8PC	18:2/22:6 20:4/20:4	107.6±10.2	103.8±9.3	217.5±26.9**	84.1±19.4††
	38:5e/pPC	16:0e/22:5 18:1e/20:4	65.8±14.2	73.2±10.1	80.1±25.8	112.3±20.4
PE	34:1PE	16:0/18:1	254.2±62.5	338.4±52.6	106.4±30.9**	151±55
	34:2PE	16:0/18:2	1430.9±111.1	728.8±138.9††	701.4±103.3**	290.1±64.9††
	36:1PE	18:0/18:1	81.1±12	158.2±17.1††	82±27.6	139±24.4†
	36:2PE	18:0/18:2	841.2±65.4	569.2±146.5†	1187.9±415	534.9±200.5†
	36:3PE	18:1/18:2	745.9±64.8	588.7±127.6	621.9±126.8	370.4±138.3
	36:4PE-a	16:0/20:4	2834.3±313.2	2496.9±164	1720.2±50.7**	1507.3±292
	36:4PE-b	18:2/18:2	51.6±5.5	25.4±6.6††	96.5±25.4*	17.3±7.4††
	36:5PE	16:1/20:4	167±37.4	128.7±20.6	39.2±14**	22±7.9
	37:4PE	17:0/20:4	108.5±9.7	155.2±13.6††	138.6±21.2*	157±30.3
	38:3PE	18:0/20:3	102.6±14	159.6±11.8††	218.8±33.1**	134±43.6†
	38:4PE	18:0/20:4	10626.9±1231.6	11059.6±913.7	11031.7±2124.6	8277.2±2389.4
	38:5PE-a	18:1/20:4	1972.9±148.9	2709±289††	1777.3±157.3	1867.7±235.3
	38:5PE-b	16:0/22:5	831.5±70.5	808.1±115.8	421.3±262.5	498.9±207.7
	38:6PE-a	16:0/22:6	8784.4±878.2	6617.7±1851.8	6630.4±2654.7	5395.1±2289.4
	38:6PE-b	18:2/20:4	74.3±5.8	55.1±8.2†	118.9±20**	42.9±8.6††
	38:7PE	16:1/22:6	190.7±19.9	119.5±15.9††	51.1±9.7**	47.3±10.6
	39:4PE-a	19:0/20:4	69.7±11	68.1±7.7	78.9±14.2	50±12.3†
	39:4PE-b	19:0/20:4	65.5±12.9	113.9±10.9††	32.6±4.9**	29.5±8.9
	39:6PE	17:0/22:6	58.8±6.1	74.3±3.9††	93.3±24.8	133.2±36.3
	40:4PE	18:0/22:4	111.2±9.9	113.7±13.9	135.4±11.1**	122.6±27.5
	40:5PE-a	18:0/22:5	398.5±38.3	419.4±70.6	311.2±107.5	396.3±200.3
	40:5PE-b	18:0/22:5 20:1/20:4	117±11.1	107.8±9	100.5±22.9	68.7±6.2†
	40:6PE-a	18:0/22:6	2045.2±216.1	2044.4±218.1	2850±703.3	2699.8±778.2
	40:6PE-b	18:1/22:5	313.7±32.4	408.1±30.7††	227.9±111.9	268.1±102
	40:7PE	18:1/22:6	1609.9±99.1	1854.8±120.9††	1624±131.9	1560.3±339.5
	40:8PE	18:2/22:6	57.1±10.1	38.9±10.1	117.1±22.5**	35.7±10.5††
	36:5e/pPE	16:0p/20:4	254.5±11.8	209.1±16.7††	261.8±22.8	206.3±33.8†
	38:5e/pPE	18:0p/20:4	186.9±7	202.2±19.7	260.7±38.6**	268.1±63.4
	38:6e/pPE	18:1p/20:4	93.7±14.7	103.7±3.1	114.3±22.3	117.8±26.8
PG	34:1PG		224.2±14	169.4±17.6††	176.8±14.3**	122.5±30.4†
	34:2PG		92.3±22.3	38.7±7.6††	53.8±14.2*	16.2±4††
	36:2PG		43.7±7.4	28.5±6†	103.9±38.2*	46.4±17.1†
PI	34:2PI		196±24.7	78.5±6.8††	72.2±9.2**	29.6±6.2††
	36:2PI		213±42.1	137±23.8††	117.2±36.6*	48±14.2††
	36:3PI		144.5±38.5	88.6±21.6	104.1±27	56.3±11.2†
	36:4PI		1031.2±89.5	591.8±37.6††	491.4±105.5**	297.8±94.9†
	37:4PI		82.6±9.1	82.2±10.3	96.7±21.3	83.1±19.2
	38:3PI-a		152.4±19.6	260.6±42.5††	97.8±20.9**	90.3±14.7
	38:3PI-b		153.9±25.9	368.3±75.6††	29±22.6**	148.8±48.7††
	38:4PI		10499.5±1243.6	13969.5±593.1††	12878.1±1711	12874.1±2176.1
	38:5PI		514±59.8	625.5±105	545.6±275.5	445±56
BMP	36:2BMP		110.8±27.4	189.4±28.9††	63.3±18.9**	257.3±63.6††
	36:3BMP		145.5±44.1	103.9±20.8	113.9±27.4	113±36.1
	36:4BMP		62.3±13.6	22.8±7.8††	61.5±31.8	19±9.1†
	38:5BMP		70±23.7	73.8±21.7	67.1±23.8	90.1±22.7
	38:6BMP		47.3±7	23.6±6.5††	67.3±27.8	25.5±4.9††
	40:6BMP		62.5±13.2	50.4±11.8	43.2±19.9	73.5±23.9
	40:7BMP		84.3±28.3	69.2±21.3	96.6±13.7	158.9±56.4
	40:8BMP		75.2±27.9	32.1±11.1†	124.6±34.9	54.9±17.1††
	44:12BMP		19.8±9.7	12.8±2.1	82.8±25.9**	47.7±27.4
CL	68:2CL		143.7±34.3	76.5±21.3††	173.4±36.3	69.5±18.7††
	68:3CL		94.3±23.2	67.1±16.5	104.3±22.6	35.1±9.3††
	68:5CL		83.1±17	39.8±13.1††	58±10.8*	25.9±4.9††
	68:6CL		103±11.2	14.1±9††	24.2±6.8***	4.3±1.8††
	70:4CL		199.4±32.3	130.7±35.3†	240±40.1	132.9±69.7†
	70:5CL		284.7±60.1	205±32.6†	334±38.3	174.2±40.1††
	70:6CL		607.5±91.7	220.9±68.9††	342.9±38.1***	143.1±30.3††
	70:7CL		850.4±59.4	292.6±56.5††	203.3±65***	87.1±31.9†
	72:5CL		146.4±36.6	147.6±41.5	312.6±49.8***	266.1±131.5
	72:6CL		1234±246.6	943.1±245.6	1921.8±278.1***	1571.6±339.2
	72:7CL		1926.8±442.2	2648.4±306.6†	2012.6±327.8	2453.2±898.5
	72:8CL		3283±385	5535±1539.5†	1514.5±271.4***	2340.8±1445.8
	74:6CL		50.8±10.5	96.4±7.3††	98.5±16.9***	112.8±63.4
	74:7CL		177.7±18.8	549.6±100.3††	263±48.8*	307.5±74
	74:8CL		271.3±59.2	390.4±35.3†	666.2±158.5***	279.5±66.4††
	74:9CL		648.4±68	547.1±73.6†	842.5±134*	286.6±108.7††
	74:10CL		138.4±16.1	100.7±28.7	99.2±20.3*	50.8±18.1†
SM	34:1SM		366.5±57.4	408.4±34.4	728.5±47.2**	631.7±105.6
	38:1SM		110.3±10.8	134.3±15.6	91.3±18.1	89±26.3
	40:1SM		633.5±41	634.6±68.6	529.4±164.8	521±166.3
	41:1SM		174.7±16.2	167.2±16.4	394±85.6**	249.5±82.9
	42:1SM		510.5±44.9	387.3±32.6††	684.1±125.5*	570.4±168
	42:2SM		973.3±67	1007.5±91.9	1042.2±188.8	926±183.8
	42:3SM		95.8±11.6	63.5±9.6††	138.3±15.3**	48.9±16.8††
Cer	34:1Cer	d18:1/16:0	76.8±8.4	82±11.6	125.4±9.2**	95±29.1
	40:1Cer	d18:1/22:0	152.1±18.6	154.7±14.6	125.8±39.3	119.4±47.9
	41:1Cer	d18:1/23:0	66.3±13.9	69.3±8.6	164.9±35**	111.4±28†
	42:1Cer	d18:1/24:0	271.1±48.6	249.2±33.2	436.4±83.8**	391.1±118.1
	42:2Cer	d18:1/24:1	300.5±79.5	381.8±45.4	368.3±82.9	324.3±100.2
HexCer	40:1HexCer		134.1±22.7	111.8±21.7	104.2±15.9	104.7±16.8
	41:1HexCer		36.5±5.7	29.2±6.1	86.3±24.7**	50.1±7.1†
	42:1HexCer		88.7±12.2	62.1±19	145.5±25.3**	119.7±20.1
	42:2HexCer		95.7±9.1	82.2±13.5	103.9±30.8	76.7±16
CoQ	CoQ8		258.7±35	345.6±42.2††	186.5±15.8*	119.6±43.6
	CoQ9		1361.2±127.1	1582±58.2†	2756.2±456.1**	3129.4±1024.4
	CoQ10		60.7±8.8	53.6±12.7	154±28.1**	251.7±113
Ch/ChE	Ch		1095.9±112.7	1127±169.8	1102.2±56.2	1161.5±165.8
	16:1ChE		149.4±34.6	65±27.4†	47.2±41.6*	28.4±6.5
	18:1ChE		952.2±199.4	786.4±186.3	1064.3±381.4	962±298.6
	18:2ChE		1142.3±302.2	475.5±133.3†	1897.4±516*	497.5±246††
	20:4ChE		496.8±91.6	792.1±96.3††	855.3±195.2*	554.9±275.8
	22:6ChE		272.5±63.2	360.8±68	312.3±32.5	289.5±102.6
DG	32:1DG		175.3±63.7	139.9±14.3	30.8±15.9**	61.8±22.5
	34:1DG-a		1495.2±588.3	2156.4±402.9	374.7±229.7*	1393.6±712.7††
	34:1DG-b		449.4±256.3	202.7±45.4	125.6±93.6*	328.5±166.3
	34:2DG		1907.7±685.4	1045.7±121.1	601.7±376.6*	573.7±274.4
	36:1DG-a		22.7±11	57.8±14.3†	39.7±23.3	191.2±93.2††
	36:1DG-b		34.5±13.2	25.8±7.8	28.4±13	83±37.5††
	36:2DG		997.9±533.1	1438.3±287.4	443.1±315.7	2685.9±1620.2††
	36:3DG		1320.3±622.3	562.4±100.6	711.6±484.9	869.4±510.1
	36:4DG-a		384.4±177.2	52.4±13.4††	339±337.1	68.3±37.5††
	36:4DG-b		233.8±59.2	358.1±39.4††	113.2±46.7*	117.1±44
	38:4DG		125.3±24.7	208.6±72.2††	120±34.1	166.1±49
	38:5DG		148.8±37.8	194.9±33.8	96.7±35.1	157±64.6
	38:6DG		319.5±124.9	366.9±83.3	147.4±31.4**	275.2±140.2
	40:7DG		54±13	45.7±9.5	41.2±12.7	124.1±78†
TG	46:1TG		2421.6±1088	1339.8±356.7	267.6±147.3**	891.4±307.4††
	46:2TG		1811±810.8	491±242.9†	257.3±156.4**	341.3±163.3
	46:3TG		320.9±147.9	85.1±38.1†	38.5±27.4**	52.1±28.9
	48:0TG		1272.1±451.1	851.5±172.6	536±273.2*	517.6±92.3
	48:1TG		8610.2±4213.2	6292.4±2131.5	1047.4±567.3**	2118.4±400.5†
	48:2TG		12551.8±6781.1	11177.6±2315.9	1080±471.2**	2512.1±787.7
	48:3TG		3486±1493.1	1685.9±490.9	603.5±354**	676.1±252.8
	49:1TG		894.2±369.7	1777.6±446.4†	236±157.4*	747.7±118.9††
	49:2TG		836.2±326.4	1442.8±211.1†	279.9±183*	325.6±118.5
	49:3TG		428.3±225.6	368.5±101.3	80±43.8**	87.8±31
	50:0TG		393.8±104.3	726.8±237.6†	576.7±277.9	801.9±207
	50:1TG		42095.9±10770.8	45735.2±9023.2	13521.9±7778.5*	21985.4±3474.8
	50:2TG		40198.5±5041.9	36983±4305.3	11210.4±6819.7**	16631.5±2768.5
	50:3TG		67206.7±23079	51927.4±10675.8	10258.7±7063.7**	10353±3740.3
	50:4TG-a		2726.5±1095.1	2618.6±623.4	399.1±216.2**	786±295†
	50:4TG-b		4255.8±2358.5	2098.6±598.7	1344.3±857.3*	1142±487.8
	50:5TG		1832.1±765.5	755.1±259.8†	302.8±199.9**	203.5±108.7
	51:1TG		550.1±205.8	2667.8±729.8††	410.4±253.1	1841.1±348.1††
	51:2TG		5505.7±3067.8	25075.9±4799.1††	1298.5±800.3*	4619.9±583.9††
	51:3TG		4656±2111.5	10366.3±3494.2†	1716.1±989*	1806±394.6
	51:4TG		731.3±237	687.4±186.4	495.2±369.5	169.2±59.2
	52:1TG		9245.3±3518.6	34580.4±8256.6††	9492.8±7036	28678±4300.5††
	52:2TG		216188.7±42485.8	390534.8±31747.8††	92377±34463.7**	193382±17065.2††
	52:3TG		235973.2±42316.4	316108.2±45900.2†	120499.5±41718.3**	133614.2±18471.7
	52:4TG		115307.4±20087.4	102663.4±17149.1	66617.8±29597.5*	41286.1±11876.7
	52:5TG-a		16468.8±5548.2	7114.8±3791.8†	7427.1±4111.4*	1847.5±973.1†
	52:5TG-b		25720.3±7440.4	12863.8±3931.2†	4866.5±6421.9**	2320.1±913.9
	52:6TG-a		667.4±306.8	468.3±148.2	172.4±80.9*	432.4±198†
	52:6TG-b		1227.8±810.9	538.8±293.5†	346.4±441.2	192.5±52.2
	52:6TG-c		1830.6±854.5	1008.8±350.8	495.4±268.3*	317.9±181.8
	53:1TG		110.6±39.3	568.2±228.1††	141.8±78.9	704.1±165††
	53:2TG		1896.4±542.4	19254.3±3771.9††	1552.4±917.5	14474±2378††
	53:3TG-a		2433.3±721.6	10607.7±1286.8††	2072.4±1336	4119.9±947.4†
	53:3TG-b		2633.8±950.3	15465±3299.9††	1533.4±974.1	3992.6±910.6††
	53:4TG		2381.1±799.4	3445.5±783.7	1195.7±493.6*	1135.4±292.5
	53:5TG		550.9±168.4	355.1±97.5	340.6±295.9	75.4±14.9††
	54:1TG		863.5±236.5	7885.5±5095††	959.9±633.8	4888.2±2373.4††
	54:2TG		20223.3±4690.9	92007.8±24306.6††	22056.3±13597	96377.3±20757.5††
	54:3TG		87264.4±21060.3	210224.6±33742.3††	67668.5±31869.3	229955.9±50250††
	54:4TG		94218.8±19687.2	112544.1±18411.5	94237.3±35183.6	126764.5±33861.2
	54:5TG-a		41295.9±13324.5	58413.6±10743	15097.3±8526.7*	23244.2±4056.1
	54:5TG-b		56734.5±10323.2	34141.7±9522.2†	68539.9±38565.6	26596.1±8966.7†
	54:6TG-a		3173.7±1267.5	2085.6±672.1	1158.4±626.8*	3600.5±1352.9†
	54:6TG-b		14646.2±4775.2	4936.6±3113.9†	5757.6±6709.4	2386.3±976.1
	54:6TG-c		31523.7±12118.2	21414.7±5134.5	13640.1±8325.3*	5068.5±2891.4
	54:6TG-d		13016.4±3694.7	1778.1±691.8††	19728.4±22218.6	1192.7±481.2††
	54:7TG-a		2507.2±1164.8	1098.1±351	958.8±685.2*	412.3±192.6
	54:7TG-b		1552±519.7	268.6±87††	1236.5±1566	156.7±57.8††
	54:7TG-c		2915.8±1340.2	1761.3±680	490.3±226.2**	1877.7±939.7†
	54:8TG		232.2±89.1	110.1±40.7†	124.1±95.7	49.8±19.1
	55:2TG		222.1±55.7	1476.8±561††	215.7±130.1	1052.6±224.2††
	55:3TG-a		993.5±361.6	1390.8±171.2†	406.1±327.4*	580±283.4
	55:3TG-b		786.7±278	2991.7±881.7††	515.4±340.2	2029.8±454.8††
	55:4TG		715.1±233.9	1039.9±225.1	585.6±377.8	705.6±203.9
	55:7TG		124±58.6	233±82.9	92.7±66.9	355.5±153.6†
	56:1TG		116.5±20.4	506.8±225.5††	85.4±58.9	289.4±39.4††
	56:2TG		1376.3±369.5	17380.9±9331.7††	1055.8±715.7	7143.8±2811.6††
	56:3TG		11330±4052.7	57865.2±19418.6††	8987±8324.1	32717.8±10475†
	56:4TG		1846.5±156.9	759.7±276.5††	4775.4±3314.5**	2172.8±1626.8
	56:5TG-a		2817.4±733.5	13195.5±3437.1††	7741.4±5176.3	15673.8±3722.1†
	56:5TG-b		9108.4±4824.9	19445.9±4452.5†	2988.2±1126.5*	10420.5±1769.6††
	56:5TG-c		5119.2±2469.4	20237.5±6643.5††	6313±3758.6	21068.2±2805.6††
	56:6TG-a		368.9±167.3	523.1±244.8	597.6±418.5	2043±926.7†
	56:6TG-b		23152.3±6560.7	41438.6±9214.8†	13921.7±7499.6	34996.4±5903.5††
	56:7TG-a		21491.3±6615.5	14952.3±4288.3	18172.7±11096.3	8481.6±3920.7
	56:7TG-b		20455.1±6600.5	26998.1±7471.2	11496.6±5571*	39852.4±13102.9††
	56:8TG-a		2567.2±940.8	568.7±236.8††	5031.1±5951.4	344.1±150.2††
	56:8TG-b		10482.1±4614.7	5905.8±3238.9	9364.2±5888.5	10408.4±5340.8
	56:9TG		527±244.2	194.6±182.2	294±181.2	295.3±386
	58:2TG		227.5±49.3	918±442.9††	134.3±66.7	495.7±78.9††
	58:3TG		781.3±178.7	6926.8±4145.1††	390.5±296.1	1317±411.6†
	58:5TG		616.1±204.5	1849.2±492.1††	406.7±219.4	1851.5±648.2††
	58:6TG-a		1228.6±454.7	2803±715.4†	752.6±405.4	2153±365.4††
	58:6TG-b		2194.7±743.3	3836.8±839.3†	1996.4±975.6	8440.6±3679.4††
	58:7TG-a		2171.2±766.4	1511.1±316.2	3748.3±3380.8	2453±682.2
	58:7TG-b		1107±274.3	1441.7±283.9	1305.5±495.5	6767.1±3435††
	58:7TG-c		552.7±191.9	791.6±270.6	858.5±455	3865.9±1334.3††
	58:8TG		2058.6±620.7	3212.9±830.4	2742.8±1387.9	18003.3±7986.1††
	58:9TG		2500.6±768.7	1335.3±427.2†	5877.8±4176.2	4746±3254.7
	58:10TG-a		1161.5±472.6	709.6±226.5	921.6±601.9	931.9±625.1
	58:10TG-b		355.1±226.6	98.9±70.1	1335±1107.1*	201.2±139.6††
	58:11TG		54.1±18.9	40.5±15.5	48.5±23.2	62.4±40.8
	60:3TG		143.4±24.6	460.9±201.5††	106.9±65.8	404.4±97.8††
	60:7TG		318±137.9	798.6±211.6†	295.5±177.6	1447.4±594.1††
	60:11TG		354.1±147.7	243.9±88	513±290.1	744.4±444.8
	60:12TG-a		118.3±38.2	34±6††	295.4±223.7	87±48.7
	60:12TG-b		153.5±68.8	89.4±23.9	247.8±170.8	438.1±351.1
	62:13TG		28.8±10.7	12.6±10.9	69±48.7*	219.7±184.3
	62:14TG		17.3±11.4	13±7.7	81.5±39.5**	38.6±27.3
SFA	14:0FA		296.4±43.8	293.3±49.7	321.3±38.1	222.7±60.8†
	16:0FA		4849.8±748.3	5249.3±496.5	4481.6±286.5	4166.9±482.8
	18:0FA		2767.4±230	3249.5±563.5	3119.2±180	2509.7±416.7
MUFA	16:1FA		423±236.5	130.8±38.3††	135.5±15.9**	78.2±31.7
	18:1FA		3697.2±2413.2	2532.4±505.5	1957.6±1125.7	2389.6±718.8††
PUFA	18:2FA		1372.3±1022	218.5±49.3††	660.4±645	198.3±62.3
	18:3FA		304.7±167.9	42.9±25.2††	47.4±28.4**	41.4±21.7
	20:4FA		3380.2±2290.7	834.7±465.5†	1396.1±825.8	730.2±307.8
	20:5FA		63.9±29	33.6±12.6	25.2±7.2	37±17.5
	22:5FA		421±254.4	152.7±61.6	157.9±106.6	194.9±128.8
	22:6FA		3433.6±1437.5	1035.2±475.7††	1830±810	1305.9±836.4
Car	14:0Car		4906.4±3849.3	1419.2±388.8†	2188.2±1194.9	5611.1±2055.2†
	16:0Car		27892.6±22063.8	9138.1±2456.1	13888.5±8666.1	45388.2±13955.1††
	18:0Car		4078.5±396.7	4004.4±1482.9	7327.3±3457.8	23762.9±10679.8††
	16:1Car		11693.6±12515.9	4534.5±581	4252±2006.3	18194.6±5859.1†
	18:1Car		56172±38399.7	41185.2±14851	51189.2±27999.1	185151.8±54126.1††
	18:2Car		12898.2±14132.4	3393.4±1261.3†	12872.4±10985.8	4876.3±2048
	20:1Car		1559.8±268.3	1849.4±425.2††	2378.3±1548.3	11072.4±7191.2
	20:4Car		4663.8±3208.8	3529.2±3153	2381.6±494.9*	3148.7±1028.8
*, p < 0.05; **, p < 0.01; ***, p < 0.005 control HFD versus STAM
†, p < 0.05; ††, p < 0.01 8-week old versus 12-week old
If more than 2 lipid species posess same formula, each lipid species put alphabet after class to distinguish each other
